# Supplementary material for: Efficient Whole-Cell Biocatalytic Transformation of Lignin-Derived Syringaldehyde to Syringic Acid with Aryl-Alcohol Oxidase in Deep Eutectic Solvent System
Source: Foods. 2026 Jan 12;15(2):267. doi: 10.3390/foods15020267 (PMC12839953; doi:10.3390/foods15020267)
Supplement: Supplementary file 1 [file foods-15-00267-s001.zip]

Archive with 1 entries (1 files):
- foods-4049512-supplementary.pdf
